# Supplementary material for: A Large-Scale Multiple Genome Comparison of Acidophilic Archaea (pH ≤ 5.0) Extends Our Understanding of Oxidative Stress Responses in Polyextreme Environments
Source: Antioxidants (Basel). 2021 Dec 28;11(1):59. doi: 10.3390/antiox11010059 (PMC8773360; doi:10.3390/antiox11010059)
Supplement: Supplementary file 1 [file antioxidants-11-00059-s001.zip]

Archive with 2 entries (2 files):
- Antioxidants_ST.xlsx
- supplementary_figures.pdf
